# Supplementary material for: Generating a robust prediction model for stage I lung adenocarcinoma recurrence after surgical resection
Source: Oncotarget. 2017 Jul 11;8(45):79712–21. doi: 10.18632/oncotarget.19161 (PMC5668084; doi:10.18632/oncotarget.19161)
Supplement: Supplementary file 2 [file oncotarget-08-79712-s002.xlsx]

## Sheet: Sheet1
probeset_id	seqname	start	stop	gene_assignment
17119944	TCONS_l2_00000549	1	2465	TCONS_l2_00000549//---//chr1:+:142803533-142808679//---//---
16980762	chr4	154701742	154710272	NM_003013.2//SFRP2//Homosapienssecretedfrizzled-relatedprotein2(SFRP2),mRNA.//---//---///ENST00000274063//SFRP2//secretedfrizzled-relatedprotein2[Source:HGNCSymbol;Acc:10777]//---//---
17120160	TCONS_l2_00001498	1	1954	TCONS_l2_00001498//---//chr1:-:143231322-143272639//---//---
16707047	chr10	89638449	89640184	ENST00000416679//RP11-380G5.2.1//---//---//---
16661314	chr1	27189633	27190947	NM_006142.3//SFN//Homosapiensstratifin(SFN),mRNA.//---//---///ENST00000339276//SFN//stratifin[Source:HGNCSymbol;Acc:10773]//---//---///ENST00000538651//SFN//stratifin[Source:HGNCSymbol;Acc:10773]//---//---
16957396	chr3	112323407	112368458	NM_199511.1//CCDC80//Homosapienscoiled-coildomaincontaining80(CCDC80),transcriptvariant1,mRNA.//---//---///NM_199512.1//CCDC80//Homosapienscoiled-coildomaincontaining80(CCDC80),transcriptvariant2,mRNA.//---//---///ENST00000206423//CCDC80//coiled-coildomaincontaining80[Source:HGNCSymbol;Acc:30649]//---//---///ENST00000439685//CCDC80//coiled-coildomaincontaining80[Source:HGNCSymbol;Acc:30649]//---/…
16833698	chr17	36909002	36920483	NM_002795.2//PSMB3//Homosapiensproteasome(prosome,macropain)subunit,betatype,3(PSMB3),mRNA.//---//---///ENST00000225426//PSMB3//proteasome(prosome,macropain)subunit,betatype,3[Source:HGNCSymbol;Acc:9540]//---//---
16756923	chr12	110718561	110788898	ENST00000552636//ATP2A2//ATPase,Ca++transporting,cardiacmuscle,slowtwitch2[Source:HGNCSymbol;Acc:812]//---//---///NM_170665.3//ATP2A2//HomosapiensATPase,Ca++transporting,cardiacmuscle,slowtwitch2(ATP2A2),transcriptvariantb,mRNA.//---//---///NM_001681.3//ATP2A2//HomosapiensATPase,Ca++transporting,cardiacmuscle,slowtwitch2(ATP2A2),transcriptvarianta,mRNA.//---//---///ENST00000308664//ATP2A2//ATPase…
16888610	chr2	189839046	189877472	NM_000090.3//COL3A1//Homosapienscollagen,typeIII,alpha1(COL3A1),mRNA.//---//---///ENST00000304636//COL3A1//collagen,typeIII,alpha1[Source:HGNCSymbol;Acc:2201]//---//---///ENST00000317840//COL3A1//collagen,typeIII,alpha1[Source:HGNCSymbol;Acc:2201]//---//---///ENST00000470167//COL3A1//collagen,typeIII,alpha1[Source:HGNCSymbol;Acc:2201]//---//---///ENST00000450867//COL3A1//collagen,typeIII,alpha1[S…
16820486	chr16	68771128	68869444	NM_004360.3//CDH1//Homosapienscadherin1,type1,E-cadherin(epithelial)(CDH1),mRNA.//---//---///ENST00000261769//CDH1//cadherin1,type1,E-cadherin(epithelial)[Source:HGNCSymbol;Acc:1748]//---//---///ENST00000268794//CDH1//cadherin1,type1,E-cadherin(epithelial)[Source:HGNCSymbol;Acc:1748]//---//---///ENST00000379120//CDH1//cadherin1,type1,E-cadherin(epithelial)[Source:HGNCSymbol;Acc:1748]//---//---///…
17035049	chr6_mcf_hap5	1150160	1295564	ENST00000413609//HLA-A//majorhistocompatibilitycomplex,classI,A[Source:HGNCSymbol;Acc:4931]//---//---///ENST00000453057//HLA-A//majorhistocompatibilitycomplex,classI,A[Source:HGNCSymbol;Acc:4931]//---//---///ENST00000455882//HLA-A//majorhistocompatibilitycomplex,classI,A[Source:HGNCSymbol;Acc:4931]//---//---///ENST00000471291//HLA-A//majorhistocompatibilitycomplex,classI,A[Source:HGNCSymbol;Acc:4…
17025844	chr6	169615875	169654139	NM_003247.2//THBS2//Homosapiensthrombospondin2(THBS2),mRNA.//---//---///ENST00000366787//THBS2//thrombospondin2[Source:HGNCSymbol;Acc:11786]//---//---///ENST00000488355//THBS2//thrombospondin2[Source:HGNCSymbol;Acc:11786]//---//---///ENST00000392099//THBS2//thrombospondin2[Source:HGNCSymbol;Acc:11786]//---//---///ENST00000461848//THBS2//thrombospondin2[Source:HGNCSymbol;Acc:11786]//---//---///ENS…
16835589	chr17	47481443	47482559	ENST00000506504//RP11-1079K10.4.1//---//---//---
16673410	chr1	167690429	167761156	ENST00000487858//MPZL1//myelinproteinzero-like1[Source:HGNCSymbol;Acc:7226]//---//---///NM_003953.5//MPZL1//Homosapiensmyelinproteinzero-like1(MPZL1),transcriptvariant1,mRNA.//---//---///NM_024569.4//MPZL1//Homosapiensmyelinproteinzero-like1(MPZL1),transcriptvariant2,mRNA.//---//---///NM_001146191.1//MPZL1//Homosapiensmyelinproteinzero-like1(MPZL1),transcriptvariant3,mRNA.//---//---///ENST0000035…
1676574	chr12	56119107	56123491	NM_001780.4//CD63//HomosapiensCD63molecule(CD63),transcriptvariant1,mRNA.//---//---///NM_001040034.1//CD63//HomosapiensCD63molecule(CD63),transcriptvariant2,mRNA.//---//---///ENST00000257857//CD63//CD63molecule[Source:HGNCSymbol;Acc:1692]//---//---///ENST00000420846//CD63//CD63molecule[Source:HGNCSymbol;Acc:1692]//---//---///ENST00000546939//CD63//CD63molecule[Source:HGNCSymbol;Acc:1692]//---//--…
16733473	chr11	130029457	130080356	NM_021978.3//ST14//Homosapienssuppressionoftumorigenicity14(coloncarcinoma)(ST14),mRNA.//---//---///ENST00000278742//ST14//suppressionoftumorigenicity14(coloncarcinoma)[Source:HGNCSymbol;Acc:11344]//---//---///ENST00000525779//ST14//suppressionoftumorigenicity14(coloncarcinoma)[Source:HGNCSymbol;Acc:11344]//---//---///ENST00000530532//ST14//suppressionoftumorigenicity14(coloncarcinoma)[Source:HGN…
16693515	chr1	153634512	153643524	NM_004515.2//ILF2//Homosapiensinterleukinenhancerbindingfactor2,45kDa(ILF2),mRNA.//---//---///ENST00000361891//ILF2//interleukinenhancerbindingfactor2,45kDa[Source:HGNCSymbol;Acc:6037]//---//---///ENST00000480213//ILF2//interleukinenhancerbindingfactor2,45kDa[Source:HGNCSymbol;Acc:6037]//---//---///ENST00000368684//ILF2//interleukinenhancerbindingfactor2,45kDa[Source:HGNCSymbol;Acc:6037]//---//--…
16909828	chr2	238232646	238323018	NM_004369.3//COL6A3//Homosapienscollagen,typeVI,alpha3(COL6A3),transcriptvariant1,mRNA.//---//---///NM_057167.3//COL6A3//Homosapienscollagen,typeVI,alpha3(COL6A3),transcriptvariant5,mRNA.//---//---///NM_057166.4//COL6A3//Homosapienscollagen,typeVI,alpha3(COL6A3),transcriptvariant4,mRNA.//---//---///ENST00000295550//COL6A3//collagen,typeVI,alpha3[Source:HGNCSymbol;Acc:2213]//---//---///ENST0000034…
17045253	chr7	37474718	37474819	ENST00000364696//Y_RNA//YRNA[Source:RFAM;Acc:RF00019]//---//---
16862033	chr19	39936186	39967310	NM_001111020.2//SUPT5H//HomosapienssuppressorofTy5homolog(S.cerevisiae)(SUPT5H),transcriptvariant2,mRNA.//---//---///NM_001130824.1//SUPT5H//HomosapienssuppressorofTy5homolog(S.cerevisiae)(SUPT5H),transcriptvariant3,mRNA.//---//---///NM_001130825.1//SUPT5H//HomosapienssuppressorofTy5homolog(S.cerevisiae)(SUPT5H),transcriptvariant4,mRNA.//---//---///ENST00000378524//SUPT5H//suppressorofTy5homolog(…
16995848	chr5	42799982	42887494	NM_001085486.1//SEPP1//HomosapiensselenoproteinP,plasma,1(SEPP1),transcriptvariant2,mRNA.//---//---///NM_001093726.1//SEPP1//HomosapiensselenoproteinP,plasma,1(SEPP1),transcriptvariant3,mRNA.//---//---///NM_005410.2//SEPP1//HomosapiensselenoproteinP,plasma,1(SEPP1),transcriptvariant1,mRNA.//---//---///ENST00000506577//SEPP1//selenoproteinP,plasma,1[Source:HGNCSymbol;Acc:10751]//---//---///ENST000…
16778241	chr13	38136282	38183563	NM_006475.2//POSTN//Homosapiensperiostin,osteoblastspecificfactor(POSTN),transcriptvariant1,mRNA.//---//---///NM_001135934.1//POSTN//Homosapiensperiostin,osteoblastspecificfactor(POSTN),transcriptvariant2,mRNA.//---//---///NM_001135935.1//POSTN//Homosapiensperiostin,osteoblastspecificfactor(POSTN),transcriptvariant3,mRNA.//---//---///NM_001135936.1//POSTN//Homosapiensperiostin,osteoblastspecificf…
16893600	chr2	242673994	242708231	NM_152783.3//D2HGDH//HomosapiensD-2-hydroxyglutaratedehydrogenase(D2HGDH),nucleargeneencodingmitochondrialprotein,mRNA.//---//---///ENST00000321264//D2HGDH//D-2-hydroxyglutaratedehydrogenase[Source:HGNCSymbol;Acc:28358]//---//---///ENST00000342518//D2HGDH//D-2-hydroxyglutaratedehydrogenase[Source:HGNCSymbol;Acc:28358]//---//---///ENST00000400769//D2HGDH//D-2-hydroxyglutaratedehydrogenase[Source:H…
16919703	chr20	44527259	44541003	NM_006227.3//PLTP//Homosapiensphospholipidtransferprotein(PLTP),transcriptvariant1,mRNA.//---//---///NM_182676.2//PLTP//Homosapiensphospholipidtransferprotein(PLTP),transcriptvariant2,mRNA.//---//---///NM_001242920.1//PLTP//Homosapiensphospholipidtransferprotein(PLTP),transcriptvariant3,mRNA.//---//---///NM_001242921.1//PLTP//Homosapiensphospholipidtransferprotein(PLTP),transcriptvariant4,mRNA.//…
16806119	chr15	25272883	25277194	ENST00000546615//RP11-701H24.3.1//---//---//---
16907424	chr2	203252147	203254736	XR_112428.1//---//---//---//---///XR_108420.1//---//---//---//---
16846587	chr17	48260650	48279000	NM_000088.3//COL1A1//Homosapienscollagen,typeI,alpha1(COL1A1),mRNA.//---//---///ENST00000225964//COL1A1//collagen,typeI,alpha1[Source:HGNCSymbol;Acc:2197]//---//---///ENST00000510710//COL1A1//collagen,typeI,alpha1[Source:HGNCSymbol;Acc:2197]//---//---///ENST00000486572//COL1A1//collagen,typeI,alpha1[Source:HGNCSymbol;Acc:2197]//---//---///ENST00000511732//COL1A1//collagen,typeI,alpha1[Source:HGNC…
17048473	chr7	94023873	94060544	NM_000089.3//COL1A2//Homosapienscollagen,typeI,alpha2(COL1A2),mRNA.//---//---///ENST00000297268//COL1A2//collagen,typeI,alpha2[Source:HGNCSymbol;Acc:2198]//---//---///ENST00000545487//COL1A2//collagen,typeI,alpha2[Source:HGNCSymbol;Acc:2198]//---//---///ENST00000488298//COL1A2//collagen,typeI,alpha2[Source:HGNCSymbol;Acc:2198]//---//---///ENST00000473573//COL1A2//collagen,typeI,alpha2[Source:HGNC…
16832031	chr17	19091329	19091545	NR_006880.1//---//---//---//---///ENST00000365494//SNORD3A//smallnucleolarRNA,C/Dbox3A[Source:HGNCSymbol;Acc:33189]//---//---
16862262	chr19	41082757	41097305	NM_138392.3//SHKBP1//HomosapiensSH3KBP1bindingprotein1(SHKBP1),mRNA.//---//---///ENST00000291842//SHKBP1//SH3KBP1bindingprotein1[Source:HGNCSymbol;Acc:19214]//---//---///ENST00000446701//SHKBP1//SH3KBP1bindingprotein1[Source:HGNCSymbol;Acc:19214]//---//---
16670383	chr1	149822628	149823191	NM_001040874.1//HIST2H2AA4//Homosapienshistonecluster2,H2aa4(HIST2H2AA4),mRNA.//---//---///NM_003516.2//HIST2H2AA3//Homosapienshistonecluster2,H2aa3(HIST2H2AA3),mRNA.//---//---///ENST00000369159//HIST2H2AA4//histonecluster2,H2aa4[Source:HGNCSymbol;Acc:29668]//---//---
17004208	chr6	1610679	1614132	NM_001453.2//FOXC1//HomosapiensforkheadboxC1(FOXC1),mRNA.//---//---///ENST00000380874//FOXC1//forkheadboxC1[Source:HGNCSymbol;Acc:3800]//---//---///ENST00000541209//FOXC1//forkheadboxC1[Source:HGNCSymbol;Acc:3800]//---//---
17124332	TCONS_l2_00025008	1	1640	TCONS_l2_00025008//---//chr6:-:160131218-160133539//---//---
16842215	chr17	18967233	18967449	NR_003271.1//---//---//---//---///NR_003924.1//---//---//---//---///ENST00000364880//SNORD3B-2//smallnucleolarRNA,C/Dbox3B-2[Source:HGNCSymbol;Acc:33190]//---//---
16832005	chr17	18965225	18965441	NR_003271.1//---//---//---//---///NR_003924.1//---//---//---//---///ENST00000363359//SNORD3B-1//smallnucleolarRNA,C/Dbox3B-1[Source:HGNCSymbol;Acc:10168]//---//---
17027683	chr6_cox_hap2	2463385	2469590	ENST00000451480//C6orf205.5//Mucin-21[Source:UniProtKB/Swiss-Prot;Acc:Q5SSG8]//---//---///ENST00000476694//C6orf205.5//Mucin-21[Source:UniProtKB/Swiss-Prot;Acc:Q5SSG8]//---//---///ENST00000548519//C6orf205.5//Mucin-21[Source:UniProtKB/Swiss-Prot;Acc:Q5SSG8]//---//---
16827366	chr16	67471917	67515140	NM_004691.4//ATP6V0D1//HomosapiensATPase,H+transporting,lysosomal38kDa,V0subunitd1(ATP6V0D1),mRNA.//---//---///ENST00000290949//ATP6V0D1//ATPase,H+transporting,lysosomal38kDa,V0subunitd1[Source:HGNCSymbol;Acc:13724]//---//---///ENST00000426604//ATP6V0D1//ATPase,H+transporting,lysosomal38kDa,V0subunitd1[Source:HGNCSymbol;Acc:13724]//---//---///ENST00000540149//ATP6V0D1//ATPase,H+transporting,lysos…
17003291	chr5	176910395	176924607	NM_005451.3//PDLIM7//HomosapiensPDZandLIMdomain7(enigma)(PDLIM7),transcriptvariant1,mRNA.//---//---///NM_203352.1//PDLIM7//HomosapiensPDZandLIMdomain7(enigma)(PDLIM7),transcriptvariant2,mRNA.//---//---///ENST00000355841//PDLIM7//PDZandLIMdomain7(enigma)[Source:HGNCSymbol;Acc:22958]//---//---///ENST00000356618//PDLIM7//PDZandLIMdomain7(enigma)[Source:HGNCSymbol;Acc:22958]//---//---///ENST000003598…
16660906	chr1	25664408	25688852	NM_014313.3//TMEM50A//Homosapienstransmembraneprotein50A(TMEM50A),mRNA.//---//---///ENST00000374358//TMEM50A//transmembraneprotein50A[Source:HGNCSymbol;Acc:30590]//---//---///ENST00000480937//TMEM50A//transmembraneprotein50A[Source:HGNCSymbol;Acc:30590]//---//---///ENST00000491936//TMEM50A//transmembraneprotein50A[Source:HGNCSymbol;Acc:30590]//---//---///ENST00000498135//TMEM50A//transmembranepro…
16854230	chr18	19760073	19760179	ENST00000364982//U6//U6spliceosomalRNA[Source:RFAM;Acc:RF00026]//---//---
16888567	chr2	187867947	188419390	ENST00000412276//AC007319.1.1//---//---//---///ENST00000453517//AC007319.1.1//---//---//---///ENST00000428329//AC007319.1.1//---//---//---
16954341	chr3	50051068	50051955	XR_110007.1//---//---//---//---///XR_133348.1//---//---//---//---
16747879	chr12	8185299	8208118	NM_018416.2//FOXJ2//HomosapiensforkheadboxJ2(FOXJ2),mRNA.//---//---///ENST00000162391//FOXJ2//forkheadboxJ2[Source:HGNCSymbol;Acc:24818]//---//---///ENST00000428177//FOXJ2//forkheadboxJ2[Source:HGNCSymbol;Acc:24818]//---//---///ENST00000539192//FOXJ2//forkheadboxJ2[Source:HGNCSymbol;Acc:24818]//---//---
16733851	chr11	319669	321340	NM_021034.2//IFITM3//Homosapiensinterferoninducedtransmembraneprotein3(IFITM3),mRNA.//---//---///ENST00000270031//IFITM3//interferoninducedtransmembraneprotein3[Source:HGNCSymbol;Acc:5414]//---//---///ENST00000399808//IFITM3//interferoninducedtransmembraneprotein3[Source:HGNCSymbol;Acc:5414]//---//---///ENST00000526811//IFITM3//interferoninducedtransmembraneprotein3[Source:HGNCSymbol;Acc:5414]//-…
17103887	chrX	52511761	52516905	NM_020411.2//XAGE1D//HomosapiensXantigenfamily,member1D(XAGE1D),transcriptvarianta,mRNA.//---//---///NM_001097597.2//XAGE1C//HomosapiensXantigenfamily,member1C(XAGE1C),transcriptvarianta,mRNA.//---//---///NM_001097592.2//XAGE1A//HomosapiensXantigenfamily,member1A(XAGE1A),transcriptvarianta,mRNA.//---//---///NM_001097594.2//XAGE1B//HomosapiensXantigenfamily,member1B(XAGE1B),transcriptvarianta,mRNA…
16964100	chr4	2043689	2045697	NM_001141936.2//C4orf48//Homosapienschromosome4openreadingframe48(C4orf48),transcriptvariant2,mRNA.//---//---///ENST00000409860//C4orf48//chromosome4openreadingframe48[Source:HGNCSymbol;Acc:34437]//---//---///NM_001168243.1//C4orf48//Homosapienschromosome4openreadingframe48(C4orf48),transcriptvariant1,mRNA.//---//---///ENST00000382878//C4orf48//chromosome4openreadingframe48[Source:HGNCSymbol;Acc:…
16758508	chr12	123349882	123351568	ENST00000537827//RP11-463O12.3.1//---//---//---
17027679	chr6_cox_hap2	2430804	2433901	ENST00000416153//DPCR1//diffusepanbronchiolitiscriticalregion1[Source:HGNCSymbol;Acc:21666]//---//---
16927639	chr22	22006559	22052565	ENST00000498589//PPIL2//peptidylprolylisomerase(cyclophilin)-like2[Source:HGNCSymbol;Acc:9261]//---//---///NR_029845.1//---//---//---//---///ENST00000385018//MIR130B//microRNA130b[Source:HGNCSymbol;Acc:31515]//---//---///TCONS_l2_00017631//---//chr22:+:22012016-22016642//---//---///TCONS_l2_00017632//---//chr22:+:22012076-22012712//---//---///TCONS_l2_00017633//---//chr22:+:22012459-22015212//---…
16791059	chr14	24612574	24616779	NM_002818.2//PSME2//Homosapiensproteasome(prosome,macropain)activatorsubunit2(PA28beta)(PSME2),mRNA.//---//---///ENST00000216802//PSME2//proteasome(prosome,macropain)activatorsubunit2(PA28beta)[Source:HGNCSymbol;Acc:9569]//---//---///ENST00000471700//PSME2//proteasome(prosome,macropain)activatorsubunit2(PA28beta)[Source:HGNCSymbol;Acc:9569]//---//---///ENST00000558273//PSME2//proteasome(prosome,m…
17006532	chr6	30951485	30957680	NM_001010909.2//MUC21//Homosapiensmucin21,cellsurfaceassociated(MUC21),mRNA.//---//---///ENST00000376296//MUC21//mucin21,cellsurfaceassociated[Source:HGNCSymbol;Acc:21661]//---//---///ENST00000450707//MUC21//mucin21,cellsurfaceassociated[Source:HGNCSymbol;Acc:21661]//---//---///ENST00000486149//MUC21//mucin21,cellsurfaceassociated[Source:HGNCSymbol;Acc:21661]//---//---
17030532	chr6_dbb_hap3	2245596	2251786	ENST00000440457//C6orf205.6//Mucin-21[Source:UniProtKB/Swiss-Prot;Acc:Q5SSG8]//---//---///ENST00000488597//C6orf205.6//Mucin-21[Source:UniProtKB/Swiss-Prot;Acc:Q5SSG8]//---//---///ENST00000551445//C6orf205.6//Mucin-21[Source:UniProtKB/Swiss-Prot;Acc:Q5SSG8]//---//---
17033237	chr6_mann_hap4	2299571	2305861	ENST00000457728//C6orf205.2//Uncharacterizedprotein[Source:UniProtKB/TrEMBL;Acc:C9JUN3]//---//---///ENST00000473531//C6orf205.2//Uncharacterizedprotein[Source:UniProtKB/TrEMBL;Acc:C9JUN3]//---//---///ENST00000547599//C6orf205.2//Uncharacterizedprotein[Source:UniProtKB/TrEMBL;Acc:C9JUN3]//---//---
16938654	chr3	32301221	32301316	ENST00000385122//AC097639.1//---//---//---
17017126	chr6	31236526	31239913	NM_002117.5//HLA-C//Homosapiensmajorhistocompatibilitycomplex,classI,C(HLA-C),transcriptvariant1,mRNA.//---//---///ENST00000376228//HLA-C//majorhistocompatibilitycomplex,classI,C[Source:HGNCSymbol;Acc:4933]//---//---///ENST00000376237//HLA-C//majorhistocompatibilitycomplex,classI,C[Source:HGNCSymbol;Acc:4933]//---//---///ENST00000383329//HLA-C//majorhistocompatibilitycomplex,classI,C[Source:HGNCS…
17026232	chr6_apd_hap1	2263124	2269314	ENST00000430305//C6orf205.4//Mucin-21[Source:UniProtKB/Swiss-Prot;Acc:Q5SSG8]//---//---///ENST00000460396//C6orf205.4//Mucin-21[Source:UniProtKB/Swiss-Prot;Acc:Q5SSG8]//---//---///ENST00000547796//C6orf205.4//Mucin-21[Source:UniProtKB/Swiss-Prot;Acc:Q5SSG8]//---//---
16849576	chr17	76967335	76976061	NM_005567.3//LGALS3BP//Homosapienslectin,galactoside-binding,soluble,3bindingprotein(LGALS3BP),mRNA.//---//---///ENST00000262776//LGALS3BP//lectin,galactoside-binding,soluble,3bindingprotein[Source:HGNCSymbol;Acc:6564]//---//---///ENST00000536190//LGALS3BP//lectin,galactoside-binding,soluble,3bindingprotein[Source:HGNCSymbol;Acc:6564]//---//---
17124096	TCONS_l2_00023712	1	2162	TCONS_l2_00023712//---//chr5:-:34189715-34194310//---//---
16719786	chr10	134824440	134825383	TCONS_00018653//linc-C10orf93-1//gene_idXLOC_009007;transcript_idTCONS_00018653;oIdTCONS_00001878;linc_namelinc-C10orf93-1;tss_idTSS14298;class_codeu;gene_namelinc-C10orf93-1;//---//---///TCONS_00018654//linc-C10orf93-1//gene_idXLOC_009007;transcript_idTCONS_00018654;oIdTCONS_00001879;linc_namelinc-C10orf93-1;tss_idTSS14299;class_codeu;gene_namelinc-C10orf93-1;//---//---///TCONS_00018655//linc-C1…
17042946	chr7	2393721	2420380	ENST00000431643//EIF3B//eukaryotictranslationinitiationfactor3,subunitB[Source:HGNCSymbol;Acc:3280]//---//---///NM_001037283.1//EIF3B//Homosapienseukaryotictranslationinitiationfactor3,subunitB(EIF3B),transcriptvariant2,mRNA.//---//---///NM_003751.3//EIF3B//Homosapienseukaryotictranslationinitiationfactor3,subunitB(EIF3B),transcriptvariant1,mRNA.//---//---///ENST00000314800//EIF3B//eukaryotictran…
16820572	chr16	69345287	69358946	NM_013245.2//VPS4A//Homosapiensvacuolarproteinsorting4homologA(S.cerevisiae)(VPS4A),mRNA.//---//---///ENST00000254950//VPS4A//vacuolarproteinsorting4homologA(S.cerevisiae)[Source:HGNCSymbol;Acc:13488]//---//---
16861630	chr19	38755098	38783254	NM_021102.3//SPINT2//Homosapiensserinepeptidaseinhibitor,Kunitztype,2(SPINT2),transcriptvarianta,mRNA.//---//---///NM_001166103.1//SPINT2//Homosapiensserinepeptidaseinhibitor,Kunitztype,2(SPINT2),transcriptvariantb,mRNA.//---//---///ENST00000301244//SPINT2//serinepeptidaseinhibitor,Kunitztype,2[Source:HGNCSymbol;Acc:11247]//---//---///ENST00000454580//SPINT2//serinepeptidaseinhibitor,Kunitztype,2…
17108003	chrX	152760347	152775012	NM_001711.4//BGN//Homosapiensbiglycan(BGN),mRNA.//---//---///ENST00000331595//BGN//biglycan[Source:HGNCSymbol;Acc:1044]//---//---///ENST00000431891//BGN//biglycan[Source:HGNCSymbol;Acc:1044]//---//---///ENST00000472615//BGN//biglycan[Source:HGNCSymbol;Acc:1044]//---//---///ENST00000480756//BGN//biglycan[Source:HGNCSymbol;Acc:1044]//---//---///ENST00000370204//BGN//biglycan[Source:HGNCSymbol;Acc:1…
17043049	chr7	2671585	2704436	NM_025250.2//TTYH3//Homosapienstweetyhomolog3(Drosophila)(TTYH3),mRNA.//---//---///ENST00000258796//TTYH3//tweetyhomolog3(Drosophila)[Source:HGNCSymbol;Acc:22222]//---//---///ENST00000407643//TTYH3//tweetyhomolog3(Drosophila)[Source:HGNCSymbol;Acc:22222]//---//---///ENST00000400376//TTYH3//tweetyhomolog3(Drosophila)[Source:HGNCSymbol;Acc:22222]//---//---///ENST00000403167//TTYH3//tweetyhomolog3(D…
16823097	chr16	2303100	2318413	NM_080594.2//RNPS1//HomosapiensRNAbindingproteinS1,serine-richdomain(RNPS1),transcriptvariant2,mRNA.//---//---///NM_006711.3//RNPS1//HomosapiensRNAbindingproteinS1,serine-richdomain(RNPS1),transcriptvariant1,mRNA.//---//---///ENST00000301730//RNPS1//RNAbindingproteinS1,serine-richdomain[Source:HGNCSymbol;Acc:10080]//---//---///ENST00000320225//RNPS1//RNAbindingproteinS1,serine-richdomain[Source:H…
17111073	chrX	52528159	52533303	NM_133430.2//XAGE1D//HomosapiensXantigenfamily,member1D(XAGE1D),transcriptvariantd,mRNA.//---//---///NM_020411.2//XAGE1D//HomosapiensXantigenfamily,member1D(XAGE1D),transcriptvarianta,mRNA.//---//---///NM_001097597.2//XAGE1C//HomosapiensXantigenfamily,member1C(XAGE1C),transcriptvarianta,mRNA.//---//---///NM_001097598.2//XAGE1C//HomosapiensXantigenfamily,member1C(XAGE1C),transcriptvariantd,mRNA.//…
17111057	chrX	52255219	52260363	NM_133430.2//XAGE1D//HomosapiensXantigenfamily,member1D(XAGE1D),transcriptvariantd,mRNA.//---//---///NM_020411.2//XAGE1D//HomosapiensXantigenfamily,member1D(XAGE1D),transcriptvarianta,mRNA.//---//---///NM_001097597.2//XAGE1C//HomosapiensXantigenfamily,member1C(XAGE1C),transcriptvarianta,mRNA.//---//---///NM_001097598.2//XAGE1C//HomosapiensXantigenfamily,member1C(XAGE1C),transcriptvariantd,mRNA.//…
17111083	chrX	52541053	52546197	NM_133430.2//XAGE1D//HomosapiensXantigenfamily,member1D(XAGE1D),transcriptvariantd,mRNA.//---//---///NM_020411.2//XAGE1D//HomosapiensXantigenfamily,member1D(XAGE1D),transcriptvarianta,mRNA.//---//---///NM_001097597.2//XAGE1C//HomosapiensXantigenfamily,member1C(XAGE1C),transcriptvarianta,mRNA.//---//---///NM_001097598.2//XAGE1C//HomosapiensXantigenfamily,member1C(XAGE1C),transcriptvariantd,mRNA.//…
17035325	chr6_mcf_hap5	2333431	2339631	ENST00000420532//C6orf205.3//---//---//---///ENST00000487327//C6orf205.3//---//---//---///ENST00000549059//C6orf205.3//---//---//---
17119956	TCONS_l2_00000558	1	265	TCONS_l2_00000558//---//chr1:+:143376801-143378219//---//---
17038014	chr6_qbl_hap6	2244470	2250865	ENST00000383535//C6orf205.1//Uncharacterizedprotein[Source:UniProtKB/TrEMBL;Acc:C9JM03]//---//---///ENST00000469642//C6orf205.1//Uncharacterizedprotein[Source:UniProtKB/TrEMBL;Acc:C9JM03]//---//---///ENST00000551904//C6orf205.1//Uncharacterizedprotein[Source:UniProtKB/TrEMBL;Acc:C9JM03]//---//---
16928098	chr22	24236191	24237414	NM_002415.1//MIF//Homosapiensmacrophagemigrationinhibitoryfactor(glycosylation-inhibitingfactor)(MIF),mRNA.//---//---///ENST00000215754//MIF//macrophagemigrationinhibitoryfactor(glycosylation-inhibitingfactor)[Source:HGNCSymbol;Acc:7097]//---//---///ENST00000465752//MIF//macrophagemigrationinhibitoryfactor(glycosylation-inhibitingfactor)[Source:HGNCSymbol;Acc:7097]//---//---///ENST00000421180//AP…
16833518	chr17	35306175	35414171	NM_012138.3//AATF//Homosapiensapoptosisantagonizingtranscriptionfactor(AATF),mRNA.//---//---///ENST00000225402//AATF//apoptosisantagonizingtranscriptionfactor[Source:HGNCSymbol;Acc:19235]//---//---
17064135	chr7	148700154	148725782	NM_004911.4//PDIA4//HomosapiensproteindisulfideisomerasefamilyA,member4(PDIA4),mRNA.//---//---///ENST00000286091//PDIA4//proteindisulfideisomerasefamilyA,member4[Source:HGNCSymbol;Acc:30167]//---//---///ENST00000466592//PDIA4//proteindisulfideisomerasefamilyA,member4[Source:HGNCSymbol;Acc:30167]//---//---///ENST00000413966//PDIA4//proteindisulfideisomerasefamilyA,member4[Source:HGNCSymbol;Acc:301…
16999072	chr5	115387535	115388039	NM_001028.2//RPS25//HomosapiensribosomalproteinS25(RPS25),mRNA.//---//---
17018292	chr6	33665345	33679504	NM_032340.2//C6orf125//Homosapienschromosome6openreadingframe125(C6orf125),mRNA.//---//---///ENST00000374214//C6orf125//chromosome6openreadingframe125[Source:HGNCSymbol;Acc:21237]//---//---///ENST00000374231//C6orf125//chromosome6openreadingframe125[Source:HGNCSymbol;Acc:21237]//---//---
16661832	chr1	31882412	31907527	NM_001199038.1//SERINC2//Homosapiensserineincorporator2(SERINC2),transcriptvariant4,mRNA.//---//---///ENST00000373710//SERINC2//serineincorporator2[Source:HGNCSymbol;Acc:23231]//---//---///NM_001199037.1//SERINC2//Homosapiensserineincorporator2(SERINC2),transcriptvariant3,mRNA.//---//---///ENST00000487207//SERINC2//serineincorporator2[Source:HGNCSymbol;Acc:23231]//---//---///ENST00000536859//SERI…
16753888	chr12	69305701	69305762	ENST00000516961//U7//U7smallnuclearRNA[Source:RFAM;Acc:RF00066]//---//---
17046254	chr7	56119323	56131682	NM_001762.3//CCT6A//HomosapienschaperonincontainingTCP1,subunit6A(zeta1)(CCT6A),transcriptvariant1,mRNA.//---//---///NM_001009186.1//CCT6A//HomosapienschaperonincontainingTCP1,subunit6A(zeta1)(CCT6A),transcriptvariant2,mRNA.//---//---///ENST00000275603//CCT6A//chaperonincontainingTCP1,subunit6A(zeta1)[Source:HGNCSymbol;Acc:1620]//---//---///ENST00000335503//CCT6A//chaperonincontainingTCP1,subunit…
17067773	chr8	33397558	33397655	ENST00000516696//SNORA70//SmallnucleolarRNASNORA70[Source:RFAM;Acc:RF00156]//---//---
16846675	chr17	48458594	48474914	NM_018509.3//LRRC59//Homosapiensleucinerichrepeatcontaining59(LRRC59),mRNA.//---//---///ENST00000225972//LRRC59//leucinerichrepeatcontaining59[Source:HGNCSymbol;Acc:28817]//---//---
16975890	chr4	48887036	48908954	NM_152398.2//OCIAD2//HomosapiensOCIAdomaincontaining2(OCIAD2),transcriptvariant2,mRNA.//---//---///NM_001014446.1//OCIAD2//HomosapiensOCIAdomaincontaining2(OCIAD2),transcriptvariant1,mRNA.//---//---///ENST00000273860//OCIAD2//OCIAdomaincontaining2[Source:HGNCSymbol;Acc:28685]//---//---///ENST00000381464//OCIAD2//OCIAdomaincontaining2[Source:HGNCSymbol;Acc:28685]//---//---///ENST00000506226//OCIAD…
17030188	chr6_dbb_hap3	1202397	1207037	ENST00000457879//HLA-A//majorhistocompatibilitycomplex,classI,A[Source:HGNCSymbol;Acc:4931]//---//---///ENST00000438861//HLA-A//majorhistocompatibilitycomplex,classI,A[Source:HGNCSymbol;Acc:4931]//---//---///ENST00000453975//HLA-A//majorhistocompatibilitycomplex,classI,A[Source:HGNCSymbol;Acc:4931]//---//---///ENST00000468666//HLA-A//majorhistocompatibilitycomplex,classI,A[Source:HGNCSymbol;Acc:4…
17120100	TCONS_l2_00001280	1	889	TCONS_l2_00001280//---//chr1:-:65466855-65468107//---//---
16817811	chr16	30087311	30096698	NM_002720.1//PPP4C//Homosapiensproteinphosphatase4,catalyticsubunit(PPP4C),mRNA.//---//---///ENST00000279387//PPP4C//proteinphosphatase4,catalyticsubunit[Source:HGNCSymbol;Acc:9319]//---//---
16863423	chr19	46800303	46846690	NM_022462.4//HIF3A//Homosapienshypoxiainduciblefactor3,alphasubunit(HIF3A),transcriptvariant2,mRNA.//---//---///NM_152796.2//HIF3A//Homosapienshypoxiainduciblefactor3,alphasubunit(HIF3A),transcriptvariant4,mRNA.//---//---///ENST00000244303//HIF3A//hypoxiainduciblefactor3,alphasubunit[Source:HGNCSymbol;Acc:15825]//---//---///ENST00000291300//HIF3A//hypoxiainduciblefactor3,alphasubunit[Source:HGNCS…
16862548	chr19	42212504	42234437	NM_004363.2//CEACAM5//Homosapienscarcinoembryonicantigen-relatedcelladhesionmolecule5(CEACAM5),mRNA.//---//---///ENST00000221992//CEACAM5//carcinoembryonicantigen-relatedcelladhesionmolecule5[Source:HGNCSymbol;Acc:1817]//---//---///ENST00000378181//CEACAM5//carcinoembryonicantigen-relatedcelladhesionmolecule5[Source:HGNCSymbol;Acc:1817]//---//---///ENST00000405816//CEACAM5//carcinoembryonicantige…
16844775	chr17	39679869	39684641	NM_002276.4//KRT19//Homosapienskeratin19(KRT19),mRNA.//---//---///ENST00000361566//KRT19//keratin19[Source:HGNCSymbol;Acc:6436]//---//---///ENST00000468880//KRT19//keratin19[Source:HGNCSymbol;Acc:6436]//---//---///ENST00000455635//KRT19//keratin19[Source:HGNCSymbol;Acc:6436]//---//---///ENST00000471565//KRT19//keratin19[Source:HGNCSymbol;Acc:6436]//---//---///ENST00000479031//KRT19//keratin19[Sou…
17120274	TCONS_l2_00002167	1	501	TCONS_l2_00002167//---//chr1:+:143391567-143399813//---//---
16830182	chr17	6544078	6547920	NM_032731.3//TXNDC17//Homosapiensthioredoxindomaincontaining17(TXNDC17),mRNA.//---//---///ENST00000250101//TXNDC17//thioredoxindomaincontaining17[Source:HGNCSymbol;Acc:28218]//---//---
16986913	chr5	82767284	82878122	NM_004385.4//VCAN//Homosapiensversican(VCAN),transcriptvariant1,mRNA.//---//---///NM_001126336.2//VCAN//Homosapiensversican(VCAN),transcriptvariant2,mRNA.//---//---///NM_001164097.1//VCAN//Homosapiensversican(VCAN),transcriptvariant3,mRNA.//---//---///NM_001164098.1//VCAN//Homosapiensversican(VCAN),transcriptvariant4,mRNA.//---//---///ENST00000265077//VCAN//versican[Source:HGNCSymbol;Acc:2464]//-…
17034497	chr6_mann_hap4	3041248	3050430	NM_001288.4//CLIC1//Homosapienschlorideintracellularchannel1(CLIC1),mRNA.//---//---///ENST00000420458//CLIC1//chlorideintracellularchannel1[Source:HGNCSymbol;Acc:2062]//---//---///ENST00000433916//CLIC1//chlorideintracellularchannel1[Source:HGNCSymbol;Acc:2062]//---//---///ENST00000434202//CLIC1//chlorideintracellularchannel1[Source:HGNCSymbol;Acc:2062]//---//---///ENST00000456863//CLIC1//chlorid…
16839973	chr17	4062960	4063932	TCONS_00026020//linc-ZZEF1-1//gene_idXLOC_012360;transcript_idTCONS_00026020;oIdTCONS_00019186;linc_namelinc-ZZEF1-1;tss_idTSS19331;class_codeu;gene_namelinc-ZZEF1;//---//---
16952769	chr3	45123769	45187914	NM_022842.3//CDCP1//HomosapiensCUBdomaincontainingprotein1(CDCP1),transcriptvariant1,mRNA.//---//---///ENST00000296129//CDCP1//CUBdomaincontainingprotein1[Source:HGNCSymbol;Acc:24357]//---//---///NM_178181.1//CDCP1//HomosapiensCUBdomaincontainingprotein1(CDCP1),transcriptvariant2,mRNA.//---//---///ENST00000425231//CDCP1//CUBdomaincontainingprotein1[Source:HGNCSymbol;Acc:24357]//---//---///ENST000…
16981887	chr4	184195614	184195717	ENST00000459437//snoU13//SmallnucleolarRNAU13[Source:RFAM;Acc:RF01210]//---//---
16821511	chr16	84682107	84701292	NM_024731.2//KLHL36//Homosapienskelch-like36(Drosophila)(KLHL36),mRNA.//---//---///ENST00000258157//KLHL36//kelch-like36(Drosophila)[Source:HGNCSymbol;Acc:17844]//---//---///ENST00000325279//KLHL36//kelch-like36(Drosophila)[Source:HGNCSymbol;Acc:17844]//---//---
16681370	chr1	8921059	8939308	NM_001428.3//ENO1//Homosapiensenolase1,(alpha)(ENO1),transcriptvariant1,mRNA.//---//---///NM_001201483.1//ENO1//Homosapiensenolase1,(alpha)(ENO1),transcriptvariant2,mRNA.//---//---///ENST00000234590//ENO1//enolase1,(alpha)[Source:HGNCSymbol;Acc:3350]//---//---///ENST00000464920//ENO1//enolase1,(alpha)[Source:HGNCSymbol;Acc:3350]//---//---///ENST00000464594//ENO1//enolase1,(alpha)[Source:HGNCSymbo…
16968680	chr4	88896802	88904563	NM_001251829.1//SPP1//Homosapienssecretedphosphoprotein1(SPP1),transcriptvariant4,mRNA.//---//---///NM_001251830.1//SPP1//Homosapienssecretedphosphoprotein1(SPP1),transcriptvariant5,mRNA.//---//---///NM_000582.2//SPP1//Homosapienssecretedphosphoprotein1(SPP1),transcriptvariant2,mRNA.//---//---///NM_001040058.1//SPP1//Homosapienssecretedphosphoprotein1(SPP1),transcriptvariant1,mRNA.//---//---///NM…
17036745	chr6_mcf_hap5	3078041	3087224	NM_001288.4//CLIC1//Homosapienschlorideintracellularchannel1(CLIC1),mRNA.//---//---///ENST00000418285//CLIC1//chlorideintracellularchannel1[Source:HGNCSymbol;Acc:2062]//---//---///ENST00000423055//CLIC1//chlorideintracellularchannel1[Source:HGNCSymbol;Acc:2062]//---//---///ENST00000435242//CLIC1//chlorideintracellularchannel1[Source:HGNCSymbol;Acc:2062]//---//---///ENST00000442045//CLIC1//chlorid…
16853795	chr18	7738109	7738223	ENST00000408704//AP000897.1//---//---//---
16810514	chr15	64448011	64455404	NM_000942.4//PPIB//HomosapienspeptidylprolylisomeraseB(cyclophilinB)(PPIB),mRNA.//---//---///ENST00000300026//PPIB//peptidylprolylisomeraseB(cyclophilinB)[Source:HGNCSymbol;Acc:9255]//---//---///ENST00000558492//PPIB//peptidylprolylisomeraseB(cyclophilinB)[Source:HGNCSymbol;Acc:9255]//---//---///ENST00000561048//PPIB//peptidylprolylisomeraseB(cyclophilinB)[Source:HGNCSymbol;Acc:9255]//---//---
16811372	chr15	72491370	72524163	NM_002654.4//PKM2//Homosapienspyruvatekinase,muscle(PKM2),transcriptvariant1,mRNA.//---//---///NM_182470.2//PKM2//Homosapienspyruvatekinase,muscle(PKM2),transcriptvariant2,mRNA.//---//---///NM_182471.2//PKM2//Homosapienspyruvatekinase,muscle(PKM2),transcriptvariant3,mRNA.//---//---///NM_001206796.1//PKM2//Homosapienspyruvatekinase,muscle(PKM2),transcriptvariant4,mRNA.//---//---///NM_001206797.1//…
